# Supplementary material for: Tsetse blood-meal sources, endosymbionts and trypanosome-associations in the Maasai Mara National Reserve, a wildlife-human-livestock interface
Source: PLoS Negl Trop Dis. 2021 Jan 6;15(1):e0008267. doi: 10.1371/journal.pntd.0008267 (PMC7822626; doi:10.1371/journal.pntd.0008267)
Supplement: S1 Table — Details of primer sequences and PCR conditions used. (XLSX) [file pntd.0008267.s004.xlsx]

## Sheet: S1 Table
Target	Primer name	Primer sequence (5’-3’)	Annealing temperature	Amplicon size (bp)	Citation
Trypanosome ITS1	ITS1 CF	CCGGAAGTTCACCGATATTG	60°C	245-710	[39]
	ITS1 BR	TTGCTGCGTTCTTCAACGAA
T. brucei s.l. PLC gene	GPI-PLC F	CGCTTTGTTGAGGAGCTGCAAGCA	63°C	324	[40]
	GPI-PLC R	TGCCACCGCAAAGTCGTTATTTCG
T. b. rhodesiense SRA gene	SRA F	GAAGAGCCCGTCAAGAAGGTTTG	65°C	669	[40]
	SRA R	TTTTGAGCCTTCCACAAGCTTGGG
T. congolense savannah	TCS1	CGAGAACGGGCACTTTGCGA	60°C	205	[41]
	TCS2	GGACAAACAAATCCCGCACA
Vertebrate cyt b	Cytb For	CCCCTCAGAATGATATTTGTCCTCA	58°C	383	[44-46]
	Cytb Rev	CCATCCAACATCTCAGCATGATGAAA
Verterbrate CO1	Uni-Minibar F1	TCCACTAATCACAARGATATTGGTAC	50°C	205
	Ronping R	TATCAGGGGCTCCGATTAT
S. glossinidus 16S and ITS1	Sg16S For	TGATTCATGACTGGGGTGAA	55°C	400	[47]
	SgITS Rev	ACCTTGCATATGCCGTCGCT
Wolbachia 16S	Wspec For	CATACCTATTCGAAGGGATA	63°C	438	[48]
	Wspec Rev	AGCTTCGAGTGAAACCAATTC
SGHV P74 gene	P74 For	TGTCARATWAATTATCCMCGYGGTAA	57°C	400	[49]
	P74 Rev	AARTCATCGCAATARTAYTTRTT
Spiroplasma RPOB	RPOB3044F_ALL	ARTHTTACCADTDGAAGATATGCC	56°C	300	[50]
	RPOB3380R_ALL	TGTARTTTRTCATCWACCATGTG
