# Supplementary material for: Tsetse blood-meal sources, endosymbionts and trypanosome-associations in the Maasai Mara National Reserve, a wildlife-human-livestock interface
Source: PLoS Negl Trop Dis. 2021 Jan 6;15(1):e0008267. doi: 10.1371/journal.pntd.0008267 (PMC7822626; doi:10.1371/journal.pntd.0008267)
Supplement: S2 Table — Distribution of trypanosome infections and blood-meals sources in Glossina pallidipes and Glossina swynnertoni in the Maasai Mara National Reserve, Kenya. (XLSX) [file pntd.0008267.s005.xlsx]

## Sheet: S2 table
Tsetse species	No. of Tsetse species	No. trypanosome infections			Vertebrate blood-meal host
		T. b. brucei	T. congolense savannah	T. vivax	Hippo	Buffalo	Human	African elephant	Giraffe	Mixed Blood-meal
										Human and buffalo	Human and hippo	Buffalo and elephant	Human and elephant	Blood-meal not detected
G. pallidipes	1136	3	7	11	98	83	123	10	3	6	1	2	2	401
G. swynnertoni	31	1	0	6	5	10	8	2	0	0	0	0	1	5
Totals	1167	4	7	17	103	93	131	12	3	6	1	2	3	406
