# Supplementary material for: Tsetse blood-meal sources, endosymbionts and trypanosome-associations in the Maasai Mara National Reserve, a wildlife-human-livestock interface
Source: PLoS Negl Trop Dis. 2021 Jan 6;15(1):e0008267. doi: 10.1371/journal.pntd.0008267 (PMC7822626; doi:10.1371/journal.pntd.0008267)
Supplement: S3 Table — Details of the nucleotide sequences generated in this study and URLs for obtaining their respective accessions in GenBank. (XLSX) [file pntd.0008267.s006.xlsx]

## Sheet: Sheet1
Submitted GenBank accession	Repository	URL	Species	Host	Locus	Source_geolocation	date_public availability
MK684354	Genbank	https://www.ncbi.nlm.nih.gov/nuccore/MK684354	Syncerus caffer	Glossina pallidipes	Cytb	Maasai Mara national reserve, Kenya	2019-12-11
MK684355	Genbank	https://www.ncbi.nlm.nih.gov/nuccore/MK684355	Homo sapiens	Glossina pallidipes	Cytb	Maasai Mara national reserve, Kenya	2019-12-11
MK684356	Genbank	https://www.ncbi.nlm.nih.gov/nuccore/MK684356	Hippopotamus amphibius	Glossina pallidipes	Cytb	Maasai Mara national reserve, Kenya	2019-12-11
MK684357	Genbank	https://www.ncbi.nlm.nih.gov/nuccore/MK684357	Homo sapiens	Glossina pallidipes	Cytb	Maasai Mara national reserve, Kenya	2019-12-11
MK684358	Genbank	https://www.ncbi.nlm.nih.gov/nuccore/MK684358	Syncerus caffer	Glossina pallidipes	Cytb	Maasai Mara national reserve, Kenya	2019-12-11
MK684359	Genbank	https://www.ncbi.nlm.nih.gov/nuccore/MK684359	Loxodonta africana	Glossina swynerttoni	Cytb	Maasai Mara national reserve, Kenya	2019-12-11
MK684360	Genbank	https://www.ncbi.nlm.nih.gov/nuccore/MK684360	Giraffa camelopardis	Glossina pallidipes	Cytb	Maasai Mara national reserve, Kenya	2019-12-11
MK684361	Genbank	https://www.ncbi.nlm.nih.gov/nuccore/MK684361	Sodalis glossinidius	Glossina pallidipes	16S ribosomal RNA gene and 16S-23S ribosomal RNA intergenic spacer	Maasai Mara national reserve, Kenya	2019-12-11
MK684362	Genbank	https://www.ncbi.nlm.nih.gov/nuccore/MK684362	Sodalis glossinidius	Glossina swynerttoni	16S ribosomal RNA gene and 16S-23S ribosomal RNA intergenic spacer	Maasai Mara national reserve, Kenya	2019-12-11
MK684363	Genbank	https://www.ncbi.nlm.nih.gov/nuccore/MK684363	Sodalis glossinidius	Glossina pallidipes	16S ribosomal RNA gene and 16S-23S ribosomal RNA intergenic spacer	Maasai Mara national reserve, Kenya	2019-12-11
MK684364	Genbank	https://www.ncbi.nlm.nih.gov/nuccore/MK684364	Trypanosoma brucei brucei	Glossina pallidipes	glycophosphatidylinositol-specific phospholipase C	Maasai Mara national reserve, Kenya	2019-12-11
MK684365	Genbank	https://www.ncbi.nlm.nih.gov/nuccore/MK684365	Trypanosoma brucei brucei	Glossina pallidipes	glycophosphatidylinositol-specific phospholipase C	Maasai Mara national reserve, Kenya	2019-12-11
MK684366	Genbank	https://www.ncbi.nlm.nih.gov/nuccore/MK684366	Trypanosoma brucei brucei	Glossina pallidipes	glycophosphatidylinositol-specific phospholipase C	Maasai Mara national reserve, Kenya	2019-12-11
MK680053	Genbank	https://www.ncbi.nlm.nih.gov/nuccore/MK680053	Wolbachia	Glossina pallidipes	16S ribosomal RNA	Maasai Mara national reserve, Kenya	2019-12-11
MK680054	Genbank	https://www.ncbi.nlm.nih.gov/nuccore/MK680054	Wolbachia	Glossina pallidipes	16S ribosomal RNA	Maasai Mara national reserve, Kenya	2019-12-11
MK680055	Genbank	https://www.ncbi.nlm.nih.gov/nuccore/MK680055	Wolbachia	Glossina pallidipes	16S ribosomal RNA	Maasai Mara national reserve, Kenya	2019-12-11
MK680056	Genbank	https://www.ncbi.nlm.nih.gov/nuccore/MK680056	Wolbachia	Glossina pallidipes	16S ribosomal RNA	Maasai Mara national reserve, Kenya	2019-12-11
